# Supplementary material for: Coumarin Promotes Hypocotyl Elongation by Increasing the Synthesis of Brassinosteroids in Plants
Source: Int J Mol Sci. 2025 Jan 27;26(3):1092. doi: 10.3390/ijms26031092 (PMC11817769; doi:10.3390/ijms26031092)
Supplement: Supplementary file 1 [file ijms-26-01092-s001.zip]

Archive with 1 entries (1 files):
- ijms-3393018-supplementary.pdf
